# Supplementary material for: Resting State Brain Entropy Alterations in Relapsing Remitting Multiple Sclerosis
Source: PLoS One. 2016 Jan 4;11(1):e0146080. doi: 10.1371/journal.pone.0146080 (PMC4699711; doi:10.1371/journal.pone.0146080)
Supplement: S1 Dataset — (ZIP) [file pone.0146080.s001.zip]

Archive with 69 entries (67 files):
- Brain entropy of RRMS/
- Brain entropy of RRMS/MS01SEN_Composite_D3_r0.40.nii
- Brain entropy of RRMS/MS02SEN_Composite_D3_r0.40.nii
- Brain entropy of RRMS/MS03SEN_Composite_D3_r0.40.nii
- Brain entropy of RRMS/MS04SEN_Composite_D3_r0.40.nii
- Brain entropy of RRMS/MS05SEN_Composite_D3_r0.40.nii
- Brain entropy of RRMS/MS06SEN_Composite_D3_r0.40.nii
- Brain entropy of RRMS/MS07SEN_Composite_D3_r0.40.nii
- Brain entropy of RRMS/MS08SEN_Composite_D3_r0.40.nii
- Brain entropy of RRMS/MS09SEN_Composite_D3_r0.40.nii
- Brain entropy of RRMS/MS10SEN_Composite_D3_r0.40.nii
- Brain entropy of RRMS/MS11SEN_Composite_D3_r0.40.nii
- Brain entropy of RRMS/MS12SEN_Composite_D3_r0.40.nii
- Brain entropy of RRMS/MS13SEN_Composite_D3_r0.40.nii
- Brain entropy of RRMS/MS14SEN_Composite_D3_r0.40.nii
- Brain entropy of RRMS/MS15SEN_Composite_D3_r0.40.nii
- Brain entropy of RRMS/MS16SEN_Composite_D3_r0.40.nii
- Brain entropy of RRMS/MS17SEN_Composite_D3_r0.40.nii
- Brain entropy of RRMS/MS18SEN_Composite_D3_r0.40.nii
- Brain entropy of RRMS/MS19SEN_Composite_D3_r0.40.nii
- Brain entropy of RRMS/MS20SEN_Composite_D3_r0.40.nii
- Brain entropy of RRMS/MS21SEN_Composite_D3_r0.40.nii
- Brain entropy of RRMS/MS22SEN_Composite_D3_r0.40.nii
- Brain entropy of RRMS/MS23SEN_Composite_D3_r0.40.nii
- Brain entropy of RRMS/MS24SEN_Composite_D3_r0.40.nii
- Brain entropy of RRMS/MS25SEN_Composite_D3_r0.40.nii
- Brain entropy of RRMS/MS26SEN_Composite_D3_r0.40.nii
- Brain entropy of RRMS/MS27SEN_Composite_D3_r0.40.nii
- Brain entropy of RRMS/MS28SEN_Composite_D3_r0.40.nii
- Brain entropy of RRMS/MS29SEN_Composite_D3_r0.40.nii
- Brain entropy of RRMS/MS30SEN_Composite_D3_r0.40.nii
- Brain entropy of RRMS/MS31SEN_Composite_D3_r0.40.nii
- Brain entropy of RRMS/MS32SEN_Composite_D3_r0.40.nii
- Brain entropy of RRMS/MS33SEN_Composite_D3_r0.40.nii
- Brain entropy of RRMS/MS34SEN_Composite_D3_r0.40.nii
- Brain entropy of Healthy control/
- Brain entropy of Healthy control/HC01SEN_Composite_D3_r0.40.nii
- Brain entropy of Healthy control/HC02SEN_Composite_D3_r0.40.nii
- Brain entropy of Healthy control/HC03SEN_Composite_D3_r0.40.nii
- Brain entropy of Healthy control/HC04SEN_Composite_D3_r0.40.nii
- Brain entropy of Healthy control/HC05SEN_Composite_D3_r0.40.nii
- Brain entropy of Healthy control/HC06SEN_Composite_D3_r0.40.nii
- Brain entropy of Healthy control/HC07SEN_Composite_D3_r0.40.nii
- Brain entropy of Healthy control/HC08SEN_Composite_D3_r0.40.nii
- Brain entropy of Healthy control/HC09SEN_Composite_D3_r0.40.nii
- Brain entropy of Healthy control/HC10SEN_Composite_D3_r0.40.nii
- Brain entropy of Healthy control/HC11SEN_Composite_D3_r0.40.nii
- Brain entropy of Healthy control/HC12SEN_Composite_D3_r0.40.nii
- Brain entropy of Healthy control/HC13SEN_Composite_D3_r0.40.nii
- Brain entropy of Healthy control/HC14SEN_Composite_D3_r0.40.nii
- Brain entropy of Healthy control/HC15SEN_Composite_D3_r0.40.nii
- Brain entropy of Healthy control/HC16SEN_Composite_D3_r0.40.nii
- Brain entropy of Healthy control/HC17SEN_Composite_D3_r0.40.nii
- Brain entropy of Healthy control/HC18SEN_Composite_D3_r0.40.nii
- Brain entropy of Healthy control/HC19SEN_Composite_D3_r0.40.nii
- Brain entropy of Healthy control/HC20SEN_Composite_D3_r0.40.nii
- Brain entropy of Healthy control/HC21SEN_Composite_D3_r0.40.nii
- Brain entropy of Healthy control/HC23SEN_Composite_D3_r0.40.nii
- Brain entropy of Healthy control/HC24SEN_Composite_D3_r0.40.nii
- Brain entropy of Healthy control/HC25SEN_Composite_D3_r0.40.nii
- Brain entropy of Healthy control/HC26SEN_Composite_D3_r0.40.nii
- Brain entropy of Healthy control/HC27SEN_Composite_D3_r0.40.nii
- Brain entropy of Healthy control/HC28SEN_Composite_D3_r0.40.nii
- Brain entropy of Healthy control/HC29SEN_Composite_D3_r0.40.nii
- Brain entropy of Healthy control/HC30SEN_Composite_D3_r0.40.nii
- Brain entropy of Healthy control/HC31SEN_Composite_D3_r0.40.nii
- Brain entropy of Healthy control/HC32SEN_Composite_D3_r0.40.nii
- Brain entropy of Healthy control/HC33SEN_Composite_D3_r0.40.nii
- Brain entropy of Healthy control/HC34SEN_Composite_D3_r0.40.nii
