# Supplementary material for: Resting State Brain Entropy Alterations in Relapsing Remitting Multiple Sclerosis
Source: PLoS One. 2016 Jan 4;11(1):e0146080. doi: 10.1371/journal.pone.0146080 (PMC4699711; doi:10.1371/journal.pone.0146080)
Supplement: S2 Dataset — (ZIP) [file pone.0146080.s002.zip]

Archive with 69 entries (67 files):
- ALFF of Healthy control/
- ALFF of Healthy control/ALFFMap_RESST_HC007.nii
- ALFF of Healthy control/ALFFMap_REST_HC001.nii
- ALFF of Healthy control/ALFFMap_REST_HC002.nii
- ALFF of Healthy control/ALFFMap_REST_HC003.nii
- ALFF of Healthy control/ALFFMap_REST_HC004.nii
- ALFF of Healthy control/ALFFMap_REST_HC005.nii
- ALFF of Healthy control/ALFFMap_REST_HC006.nii
- ALFF of Healthy control/ALFFMap_REST_HC008.nii
- ALFF of Healthy control/ALFFMap_REST_HC010.nii
- ALFF of Healthy control/ALFFMap_REST_HC011.nii
- ALFF of Healthy control/ALFFMap_REST_HC012.nii
- ALFF of Healthy control/ALFFMap_REST_HC013.nii
- ALFF of Healthy control/ALFFMap_REST_HC014.nii
- ALFF of Healthy control/ALFFMap_REST_HC015.nii
- ALFF of Healthy control/ALFFMap_REST_HC016.nii
- ALFF of Healthy control/ALFFMap_REST_HC017.nii
- ALFF of Healthy control/ALFFMap_REST_HC018.nii
- ALFF of Healthy control/ALFFMap_REST_HC019.nii
- ALFF of Healthy control/ALFFMap_REST_HC020.nii
- ALFF of Healthy control/ALFFMap_REST_HC021.nii
- ALFF of Healthy control/ALFFMap_REST_HC023.nii
- ALFF of Healthy control/ALFFMap_REST_HC024.nii
- ALFF of Healthy control/ALFFMap_REST_HC025.nii
- ALFF of Healthy control/ALFFMap_REST_HC026.nii
- ALFF of Healthy control/ALFFMap_REST_HC027.nii
- ALFF of Healthy control/ALFFMap_REST_HC028.nii
- ALFF of Healthy control/ALFFMap_REST_HC029.nii
- ALFF of Healthy control/ALFFMap_REST_HC030.nii
- ALFF of Healthy control/ALFFMap_REST_HC031.nii
- ALFF of Healthy control/ALFFMap_REST_HC032.nii
- ALFF of Healthy control/ALFFMap_REST_HC033.nii
- ALFF of Healthy control/ALFFMap_REST_HC034.nii
- ALFF of Healthy control/ALFFMap_REST_HC009.nii
- ALFF of RRMS/
- ALFF of RRMS/ALFFMap_REST01.nii
- ALFF of RRMS/ALFFMap_REST02.nii
- ALFF of RRMS/ALFFMap_REST03.nii
- ALFF of RRMS/ALFFMap_REST04.nii
- ALFF of RRMS/ALFFMap_REST05.nii
- ALFF of RRMS/ALFFMap_REST06.nii
- ALFF of RRMS/ALFFMap_REST07.nii
- ALFF of RRMS/ALFFMap_REST08.nii
- ALFF of RRMS/ALFFMap_REST09.nii
- ALFF of RRMS/ALFFMap_REST10.nii
- ALFF of RRMS/ALFFMap_REST11.nii
- ALFF of RRMS/ALFFMap_REST12.nii
- ALFF of RRMS/ALFFMap_REST13.nii
- ALFF of RRMS/ALFFMap_REST14.nii
- ALFF of RRMS/ALFFMap_REST15.nii
- ALFF of RRMS/ALFFMap_REST16.nii
- ALFF of RRMS/ALFFMap_REST17.nii
- ALFF of RRMS/ALFFMap_REST18.nii
- ALFF of RRMS/ALFFMap_REST19.nii
- ALFF of RRMS/ALFFMap_REST20.nii
- ALFF of RRMS/ALFFMap_REST21.nii
- ALFF of RRMS/ALFFMap_REST22.nii
- ALFF of RRMS/ALFFMap_REST23.nii
- ALFF of RRMS/ALFFMap_REST24.nii
- ALFF of RRMS/ALFFMap_REST25.nii
- ALFF of RRMS/ALFFMap_REST26.nii
- ALFF of RRMS/ALFFMap_REST27.nii
- ALFF of RRMS/ALFFMap_REST28.nii
- ALFF of RRMS/ALFFMap_REST29.nii
- ALFF of RRMS/ALFFMap_REST30.nii
- ALFF of RRMS/ALFFMap_REST31.nii
- ALFF of RRMS/ALFFMap_REST32.nii
- ALFF of RRMS/ALFFMap_REST33.nii
- ALFF of RRMS/ALFFMap_REST34.nii
